# Supplementary material for: The Complete Chloroplast Genome Sequences of Three Veroniceae Species (Plantaginaceae): Comparative Analysis and Highly Divergent Regions
Source: Front Plant Sci. 2016 Mar 23;7:355. doi: 10.3389/fpls.2016.00355 (PMC4804161; doi:10.3389/fpls.2016.00355)
Supplement: Supplementary file 4 [file Table4.XLSX]

## Sheet: Sheet1
V. nakaiana vs V. persica vs Veronicastrum sibiricum
	Nucleotide diversity, Pi	Total number of mutation, Eta	Average number of nucleotide difference, K
trnH-psbA	0.14602	51	33
psbA	0.01826	29	19.333
psbA-trnK	0.05279	18	11.667
matK	0.06197	143	95
trnK intron	0.05544	206	136.333
trnK-rps16	0.11873	90	62.333
rps16	0.03876	15	10
rps16 intron	0.05536	71	46.667
rps16-trnQ	0.10058	79	52
trnQ-psbK	0.04004	20	13.333
psbK-psbI	0.06573	36	23.333
trnS-trnG	0.10803	115	74
trnG intron	0.05942	59	39.333
atpA	0.02537	58	38.667
atpF	0.03003	25	16.667
atpF intron	0.04295	46	29.333
atpF-atpG	0.03922	20	13.333
atpG-atpI	0.07892	90	59.667
atpI	0.02016	23	15
atpI-rps2	0.06912	23	15
rps2	0.01125	12	8
rps2-rpoC2	0.06833	21	13.667
rpoC2	0.03395	212	140.667
rpoC1	0.0193	61	39.667
rpoC1 intron	0.04735	51	34
rpoB	0.02345	115	75.333
rpoB-trnC	0.08135	141	92.333
trnC-petN	0.09252	101	66.333
petN-psbM	0.11886	92	61.333
psbM-trnD	0.0612	47	31.333
trnE-trnT	0.05904	41	27.333
trnT-psbD	0.0766	128	96.997
psbD	0.01946	31	20.667
psbC	0.02063	44	29.333
psbC-trnS	0.07792	27	18
trnS-psbZ	0.06707	34	22.333
psbZ	0.01411	4	2.667
psbZ-trnG	0.07407	27	18
trnG-trnM	0.12061	28	18.333
rps14	0.0187	9	5.667
psaB	0.02147	71	47.33
psaA	0.01746	59	39.333
psaA-ycf3	0.09833	112	72.667
ycf3	0.01046	8	5.333
ycf3 intron 1	0.04243	45	30
ycf3 intron 2	0.03324	35	23.333
ycf3-trnS	0.08593	109	71.667
trnS-rps4	0.11773	43	27.667
rps4	0.0198	18	12
rps4-trnT	0.0873	35	22
trnT-trnL	0.12676	111	72
trnL intron	0.04909	31	20.667
trnL-trnF	0.07767	38	24
trnF-ndhJ	0.07697	60	39.333
ndhJ	0.01957	14	9.333
ndhK	0.0242	25	16.333
ndhC	0.03214	18	11.667
ndhC-trnV	0.10636	149	97
trnV intron	0.038	33	22
trnV-trnM	0.08103	22	14.667
atpE	0.02156	13	8.667
atpB	0.02016	45	30
atpB-rbcL	0.0428	40	26.667
rbcL	0.02441	54	35
rbcL-accD	0.06835	66	43.333
accD	0.04036	90	59.333
accD-psaI	0.07876	72	47.333
psaI-ycf4	0.05153	32	21.333
ycf4	0.03243	27	18
ycf4-cemA	0.09912	81	52.333
cemA	0.03478	36	24
petA	0.03392	49	32.667
petA-psbJ	0.07062	93	60.667
psbE	0.01852	7	4.667
psbE-petL	0.08509	67	44.333
petL-petG	0.07008	19	12.333
trnP-psaJ	0.04588	17	11.333
psaJ-rpl33	0.07792	53	36
rpl33	0.03317	11	7
rps18	0.00654	3	2
rps18-rpl20	0.1116	40	25.333
rpl20	0.02412	14	9.333
rpl20-rps12	0.04614	54	35.667
clpP	0.01474	13	8.667
clpP intron1	0.05612	60	39
clpP intron2	0.03581	33	21.667
clpP-psbB	0.0497	29	19.333
psbB	0.02532	59	38.667
psbB-psbT	0.05686	15	9.667
psbH	0.01185	4	2.667
petB	0.01749	17	11.333
petB intron	0.05809	65	42
petD	0.02346	17	11.333
petD intron	0.04819	49	32
petD-rpoA	0.10873	32	20.333
rpoA	0.04076	63	41.33
rps11	0.04556	29	19
infA	0.03134	11	7.333
rps8	0.02387	15	9.667
rpl14	0.03162	18	11.667
rpl16	0.01961	12	8
rpl16 intron	0.04974	54	35.667
rps3	0.04301	43	28
rpl22	0.06465	49	32
rps19	0.06213	26	17.333
rpl2	0.00403	5	3.333
rpl2 intron	0.00405	4	2.667
rpl23	0.00473	2	1.333
ycf2	0.01142	115	76.667
ycf2-trnL	0.02014	20	13.333
trnL-ndhB	0.01018	8	5.333
ndhB	0.00405	9	6
ndhB intron	0.01282	13	8.667
ndhB-rps7	0.02516	12	8
rps7	0.0057	4	2.667
rps12-trnV	0.01435	29	19.33
trnV-rrn16	0.00585	2	1.333
rrn16-trnI	0.01338	6	4
trnI intron	0.01065	15	10
trnA intron	0.01117	14	9
rrn4.5-rrn5	0.01307	5	3.333
rrn5-trnR	0.00549	2	1.333
trnR-trnN	0.05635	48	31.667
trnN-ycf1	0.01802	9	6
ycf1	0.02003	39	25
ndhF	0.05273	182	118
ndhF-rpl32	0.11074	103	66
rpl32-trnL	0.12925	146	95
ccsA	0.04796	71	64.333
ccsA-ndhD	0.1122	35	23
ndhD	0.03377	78	51.667
psaC	0.01355	5	3.333
psaC-ndhE	0.08443	30	19.333
ndhE	0.01307	6	4
ndhE-ndhG	0.09195	29	18.667
ndhG	0.02793	23	15
ndhG-ndhI	0.11871	65	41.667
ndhI	0.01841	14	9.333
ndhA	0.02961	49	32.333
ndhA intron	0.07759	124	81
ndhH	0.02651	48	31.333
rps15	0.06349	26	17.333
rps15-ycf1	0.13296	73	47.333

## Sheet: Sheet2
Veronica nakaiana (subgenus Pseudolysimachium) vs V. persica (subgenus Pocilla)
	Nucleotide diversity, Pi	Total number of mutation, Eta	Average number of nucleotide difference, K
trnH-psbA	0.11064	26	26
psbA	0.0094	10	10
psbA-trnK	0.04867	11	11
matK	0.05188	80	80
trnK intron	0.04689	116	116
trnK-rps16	0.1223	68	68
rps16	0.04264	11	11
rps16 intron	0.05336	46	46
rps16-trnQ	0.06427	34	34
trnQ-psbK	0.03604	12	12
psbK-psbI	0.04507	16	16
trnS-trnG	0.10578	75	75
trnG intron	0.05481	37	37
atpA	0.02034	31	31
atpF	0.03063	17	17
atpF intron	0.06096	42	42
atpF-atpG	0.06553	23	23
atpG-atpI	0.07227	55	55
atpI	0.01075	8	8
atpI-rps2	0.07373	16	16
rps2	0.00985	7	7
rps2-rpoC2	0.0628	13	13
rpoC2	0.0309	128	128
rpoC1	0.01849	38	38
rpoC1 intron	0.05241	38	38
rpoB	0.02054	66	66
rpoB-trnC	0.08129	96	96
trnC-petN	0.10151	74	74
petN-psbM	0.10332	56	56
psbM-trnD	0.07915	41	41
trnE-trnT	0.0432	20	20
trnT-psbD	0.07562	98	98
psbD	0.02072	22	22
psbC	0.01688	24	24
psbC-trnS	0.05957	14	14
trnS-psbZ	0.06907	23	23
psbZ	0.01587	3	3
psbZ-trnG	0.05691	14	14
trnG-trnM	0.13158	20	20
rps14	0.0132	4	4
psaB	0.01905	42	42
psaA	0.01465	33	33
psaA-ycf3	0.0969	72	72
ycf3	0.00784	4	4
ycf3 intron 1	0.04668	33	33
ycf3 intron 2	0.03672	26	26
ycf3-trnS	0.07545	63	63
trnS-rps4	0.08678	21	21
rps4	0.0132	8	8
rps4-trnT	0.09434	25	25
trnT-trnL	0.12324	70	70
trnL intron	0.04513	19	19
trnL-trnF	0.07419	23	23
trnF-ndhJ	0.09696	51	51
ndhJ	0.01677	8	8
ndhK	0.01926	13	13
ndhC	0.03306	12	12
ndhC-trnV	0.10289	96	96
trnV intron	0.02763	16	16
trnV-trnM	0.04972	9	9
atpE	0.02488	10	10
atpB	0.01411	21	21
atpB-rbcL	0.04647	29	29
rbcL	0.01813	26	26
rbcL-accD	0.04717	30	30
accD	0.03401	50	50
accD-psaI	0.0813	50	50
psaI-ycf4	0.04785	20	20
ycf4	0.03604	20	20
ycf4-cemA	0.12232	80	80
cemA	0.03768	26	26
petA	0.03011	29	29
petA-psbJ	0.06095	54	54
psbE	0.01587	4	4
psbE-petL	0.07579	41	41
petL-petG	0.06593	12	12
trnP-psaJ	0.06024	15	15
psaJ-rpl33	0.09623	46	46
rpl33	0.02488	5	5
rps18	0.00327	1	1
rps18-rpl20	0.11454	26	26
rpl20	0.02326	9	9
rpl20-rps12	0.04505	35	35
clpP	0.01531	9	9
clpP intron1	0.04878	34	34
clpP intron2	0.03871	24	24
clpP-psbB	0.05598	22	22
psbB	0.02423	37	37
psbB-psbT	0.08235	14	14
psbH	0.01333	3	3
petB	0.01543	10	10
petB intron	0.06319	46	46
petD	0.02277	11	11
petD intron	0.03402	23	23
petD-rpoA	0.1809	36	36
rpoA	0.03748	38	38
rps11	0.03597	15	15
infA	0.03419	8	8
rps8	0.02222	9	9
rpl14	0.02439	9	9
rpl16	0.02206	9	9
rpl16 intron	0.05256	38	38
rps3	0.03226	21	21
rpl22	0.05455	27	27
rps19	0.03226	9	9
rpl2	0.00483	4	4
rpl2 intron	0.00455	3	3
rpl23	0	0	0
ycf2	0.01027	69	69
ycf2-trnL	0.01747	12	12
trnL-ndhB	0.00954	5	5
ndhB	0.00405	6	6
ndhB intron	0.01331	9	9
ndhB-rps7	0.025	8	8
rps7	0.00214	1	1
rps12-trnV	0.01249	17	17
trnV-rrn16	0.00439	1	1
rrn16-trnI	0.01672	5	5
trnI intron	0.01275	12	12
trnA intron	0.01241	10	10
rrn4.5-rrn5	0.01569	4	4
rrn5-trnR	0.00412	1	1
trnR-trnN	0.03915	22	22
trnN-ycf1	0.01502	5	5
ycf1	0.02437	31	31
ndhF	0.05004	112	112
ndhF-rpl32	0.10859	67	67
rpl32-trnL	0.12754	94	94
ccsA	0.04555	44	44
ccsA-ndhD	0.08654	18	18
ndhD	0.03725	57	57
psaC	0.01626	4	4
psaC-ndhE	0.08734	20	20
ndhE	0.01307	4	4
ndhE-ndhG	0.09662	20	20
ndhG	0.0298	16	16
ndhG-ndhI	0.09239	34	34
ndhI	0.02564	13	13
ndhA	0.02381	26	26
ndhA intron	0.05429	57	57
ndhH	0.02707	32	32
rps15	0.06227	17	17
rps15-ycf1	0.12188	44	44
